# Supplementary material for: Composition, Anti-Diabetic, and Antioxidant Potential of Raphanus sativus Leaves
Source: Molecules. 2024 Dec 1;29(23):5689. doi: 10.3390/molecules29235689 (PMC11643074; doi:10.3390/molecules29235689)
Supplement: Supplementary file 1 [file molecules-29-05689-s001.zip]

Archive with 1 entries (1 files):
- molecules-3313577-supplementary.pdf
